# Supplementary material for: Valorizing Brazilian Propolis Residue: Comprehensive Characterization for Sustainable Reutilization Strategies
Source: Plants (Basel). 2025 Jun 29;14(13):1989. doi: 10.3390/plants14131989 (PMC12252441; doi:10.3390/plants14131989)
Supplement: Supplementary file 1 [file plants-14-01989-s001.zip]

Archive with 1 entries (1 files):
- plants-3709324-supplementary.pdf
